# Supplementary material for: Current status of digital health interventions in the health system in Burkina Faso
Source: BMC Med Inform Decis Mak. 2024 Jun 19;24:171. doi: 10.1186/s12911-024-02574-4 (PMC11186100; doi:10.1186/s12911-024-02574-4)
Supplement: Supplementary file 1 — Supplementary Material 1 [file 12911_2024_2574_MOESM1_ESM.xlsx]

## Sheet: survey
Title : Data dictionaries for digital health interventions1
type	name	label::English	required	appearance
text	Name_DI	Name of Digital intervention	true
date	Implementation_date	Start date	true	year
text	Designers	The team behind	true
text	Partners	Supporting Partners	true
select_one choices_Financing	Financing	source of financing	true
text	OS	DI Operating system	false
text	Responsible	MOH Responsible departement	true
select_one choices_SNIS_Subsystem	SNIS_Subsystem	Subsystem of national health information system	true
select_one choices_Data_Type	Data_Type	Type of Data	true
select_one choices_Coverage	Coverage	Health geographie coverage	true
select_one choices_Frequency	Frequency	Collection frequency	true
select_one choices_Mobile	Mobile	Using mobile technologie	true
select_one choices_interop	interop	Possibility to interoperability with DHIS2	true
select_one choices_Stage	Stage	Stage of implementation	true
select_one choices_DHI	DHI	WHO Digital Healt intervention classification	true
select_one choices_Health_System	Health_System	Health System Pilars	true
select_one choices_Reuse	Reuse	Data Reuse	true
1This table describes the different variables used in the "DI form".

## Sheet: choices
Title : Possible variable values1
list_name	name	label::English
choices_Financing	1	Technical and financing partner
choices_Financing	2	Ministry of Health
choices_Financing	3	Private sector
choices_SNIS_Subsystem	1	Routine
choices_SNIS_Subsystem	2	Epidemiological surveillance
choices_SNIS_Subsystem	3	Program management
choices_SNIS_Subsystem	4	Periodic surveys and studies
choices_SNIS_Subsystem	5	Administration and resource management
choices_SNIS_Subsystem	6	Community health
choices_SNIS_Subsystem	7	NA
choices_Data_Type	1	Aggregate data
choices_Data_Type	2	Individual data
choices_Data_Type	3	Both (individual and aggregate)
choices_Coverage	1	Central Level
choices_Coverage	2	Regional Level
choices_Coverage	3	District Level
choices_Coverage	4	Health Facility
choices_Frequency	1	Monthly
choices_Frequency	2	Weekly
choices_Frequency	3	instantaneous
choices_Mobile	1	Yes
choices_Mobile	2	No
choices_interop	1	Yes
choices_interop	2	No
choices_Stage	1	Pilot
choices_Stage	2	At Scale
choices_DHI	1	Clients
choices_DHI	2	Healthcare providers
choices_DHI	3	Health System managers
choices_DHI	4	Data services
choices_Health_System	1	Health system financing
choices_Health_System	2	Leadership and governance
choices_Health_System	3	Health workforce
choices_Health_System	4	Medical products, vaccines and technologies
choices_Health_System	5	Service delivery
choices_Health_System	6	Health information systems
choices_Reuse	1	Yes
choices_Reuse	2	No
1The different values taken by the variables

## Sheet: settings
Title : Form name and language
id_string	default_language
DI Survey	English
