# Supplementary material for: Current status of digital health interventions in the health system in Burkina Faso
Source: BMC Med Inform Decis Mak. 2024 Jun 19;24:171. doi: 10.1186/s12911-024-02574-4 (PMC11186100; doi:10.1186/s12911-024-02574-4)
Supplement: Supplementary file 2 — Supplementary Material 2 [file 12911_2024_2574_MOESM2_ESM.xlsx]

## Sheet: survey
Title : Data dictionaries for designers1
type	name	label::English	required	relevant
text	Name_DI	Name of Digital intervention	true
text	Technology	Type of technology used	true
select_one choices_Server	Server	Type of server
select_one choices_Hosting	Hosting	Location of hosting (server)	true
select_one choices_Backup	Backup	Servers are backed up	true
select_one choices_Administrator	Administrator	Qualifications of administrators	true
text	Specify	Specify the administrator's qualification		(selected(Administrator, '4'))
select_one choices_User	User	Number of users
text	Standards	interoperability norms and standards	true
1This table describes the different variables used in the "Designers form".

## Sheet: choices
Title : Possible variable values1
list_name	name	label::English
choices_Server	1	Cloud (virtual)
choices_Server	2	Physic
choices_Hosting	1	Local Hosting
choices_Hosting	2	Outside the country
choices_Hosting	3	Both
choices_Backup	1	Yes
choices_Backup	2	No
choices_Administrator	1	IT
choices_Administrator	2	Stastician
choices_Administrator	3	Health Workers
choices_Administrator	4	Others
choices_User	1	1-50
choices_User	2	51-100
choices_User	3	101-150
choices_User	4	151-200
choices_User	5	>200
1The different values taken by the variables

## Sheet: settings
Title : Form name and language
id_string	default_language
Designers survey	English
